# Supplementary material for: Resistance Analyses of Lenacapavir, Emtricitabine/Tenofovir Alafenamide and Emtricitabine/Tenofovir Disoproxil Fumarate in the PURPOSE 1 and 2 Studies
Source: J Infect Dis. 2025 Oct 24;233(1):e203–11. doi: 10.1093/infdis/jiaf533 (PMC12811884; doi:10.1093/infdis/jiaf533)
Supplement: jiaf533_Supplementary_Data [file jiaf533_supplementary_data.zip]

Archive with 6 entries (6 files):
- Supplementary Figure 1.docx
- Supplementary Table 1.docx
- Supplementary Table 2.docx
- Supplementary Table 3.docx
- Supplementary Table 4.docx
- Supplementary Table 5.docx
